# Supplementary material for: Centromeric cohesion failure invokes a conserved choreography of chromosomal mis-segregations in pancreatic neuroendocrine tumor
Source: Genome Med. 2020 Apr 28;12:38. doi: 10.1186/s13073-020-00730-9 (PMC7189550; doi:10.1186/s13073-020-00730-9)
Supplement: Supplementary file 1 — Additional file 1. Details of CGH datasets, listing chromosome gains and losses as reported in the paper of origin. [file 13073_2020_730_MOESM1_ESM.xlsx]

## Sheet: SD. CGH Terris
## DESCRIPTION: Cytoband coordinates of copy-gains and losses for array CGH or SNP allelotyping data from previously published neuroendocrine tumour datasets.
## Terris, B., Meddeb, M., Marchio, A., Danglot, G., Fléjou, J. F., Belghiti, J., ... Bernheim, A. (1998). Comparative genomic hybridization analysis of sporadic neuroendocrine tumors of the digestive system. Genes, Chromosomes & Cancer, 22(1), 50–56.
Study.id	Case	Sex	NET	Lymph_met	F.stat	Met	Liver_met	Losses	Gains
Terris.1998	1	M	PNET	-	-	No	-		4p15-pter, 17, 18q, 21q21-qter, 22
Terris.1998	2	M	PNET	+	-	Yes	-	18p	2, 5, 7, 8, 9, 11p, 12, 14, 15, 21
Terris.1998	3	M	PNET	+	+	Yes	-		11q, 12q23-qter, 14, 17, 18q, 22
Terris.1998	4	M	PNET	+	-	Yes	-	1p31-pter, 10, 11q, 16, 22	4, 5, 7, 9q, 12, 13, 14, 18q
Terris.1998	5	M	PNET	+	-	Yes	-	1p31-pter, 4q, 11q11-q21, 16p, 17p, 19q	4p15-pter, 18q
Terris.1998	6	F	PNET	+	-	Yes	-	8p, 16p	7, 9, 14, 15, 17, 18
Terris.1998	7	M	PNET	+	-	Yes	-	1, 16	4, 5, 7, 8, 12, 13, 17q11, 18
Terris.1998	8	F	PNET	+	-	Yes	-	3, 17p	17q
Terris.1998	9	M	PNET	+	-	Yes	-		4, 5, 7, 9, 10p, 12, 13, 14, 17, 18q, 19
Terris.1998	10	F	PNET	-	-	Yes	+		12, 13, 14, 17, 18, 20, 22
Terris.1998	11	M	PNET	-	+	Yes	+		4, 5, 7, 12, 14, 17q22-qter, 18, 19, 20
Terris.1998	12	F	PNET	+	-	Yes	+		4, 5, 12, 17q22-qter, 19, 20
Terris.1998	13	M	GINET	+	Unk	Yes	+	11q21-q23	5, 7, 14, 20q, 22
Terris.1998	14	F	GINET	+	Unk	Yes	+	4q, 8q21-pter, 9p, 11q11-q13, 12, 17p, 18p, 19, 22	4p, 5, 8q21-qter, 9q, 17q21-qter, 18q, 20p, 21q
Terris.1998	15	M	GINET	+	Unk	Yes	+	9p, 12p, 16p	4, 5, 7, 14
Terris.1998	16	M	GINET	+	Unk	Yes	+	9	4, 5, 7, 14q23-qter
Terris.1998	17	F	GINET	+	Unk	Yes	+	1p32-pter, 11q11-q13, 16p, 18p, 19	5
Terris.1998	18	M	GINET	-	Unk	No	-	17p, 18, 19p, 20	7, 8p, 15, 19q13
Terris.1998	19	F	GINET	+	Unk	Yes	+	6q, 9p	14q23-qter, 16, 17, 20q, 22q
Terris.1998	20	F	GINET	-	Unk	No	-	1p, 6q, 11, 18	1q, 6p, 17q, 20q

## Sheet: SD. CGH Stumpf
## DESCRIPTION: Cytoband coordinates of copy-gains and losses for array CGH or SNP allelotyping data from previously published neuroendocrine tumour datasets.
## Stumpf, E., Aalto, Y., Höög, A., Kjellman, M., Otonkoski, T., Knuutila, S., & Andersson, L. C. (2000). Chromosomal alterations in human pancreatic endocrine tumors. Genes, Chromosomes & Cancer, 29(1), 83–87.
Study.id	Case	Sex	NET	F.stat	Met	Losses	Gains	Ins	Gluc	SS	PP	Gastrin
Stumpf.2000	1	F	PNET	+	Unk	13q14-q33, 18q12-qter	1p32-pter, 1q21-q23, 6pter-q12, 6q22-qter, 11cen-q14, 17, 19	nd	+	+	nd	+
Stumpf.2000	2	F	PNET	+	Unk	X	5, 7, 9q13-qter, 12, 13, 14, 17p11.2-qter, 18, 19, 20q11.1-q13.1	nd	+	nd	nd	+
Stumpf.2000	3	F	PNET	+	Unk		7	+	nd	nd	nd
Stumpf.2000	4	F	PNET	+	Unk	1p31-qter, X	19, 20	+	−	+	nd	−
Stumpf.2000	5	F	PNET	+	Unk			+	−	+	nd	nd
Stumpf.2000	6	M	PNET	-	Unk		4, 5, 7, 9, 12, 13, 14, 15, 17, 18, 19, 20, 22	−	−	−	−	−
Stumpf.2000	7	M	PNET	+	Unk	11, 13	5, 7, 14, 15, 19, 20p11.2-qter, 22	+	−	−	−	−
Stumpf.2000	8	M	PNET	+	Unk	1, X, 11, 13q21-q32, 18q11.2-qter	7, 9, 14, 15, 19, 22	+	+	+	−	−
Stumpf.2000	9	F	PNET	+	Unk	3, 8, 11, 18q11.2-qter	7, 9, 13, 14, 19	−	+	nd	nd	nd
Stumpf.2000	10	F	PNET	+	Unk		5, 7, 14, 19, 20cen-q13.1, 21	+	−	−	−	−
Stumpf.2000	11	F	PNET	+	Unk	2q12-q31, X, 6q12-q22, 8q11.2-q24.1, 21	7, 9q12-qter, 11q11-q13, 12, 12q22-qter, 13, 14, 17, 19, 20, 22	−	+	−	nd	nd
Stumpf.2000	12	F	PNET	+	Unk		4, 5, 7, 9, 12, 14, 17, 19, 20	−	+	−	−	−
Stumpf.2000	13	F	PNET	-	Unk	1q32-qter, X, 6q13-qter, 11p13-p15, 11q14-q22	1q12-q23, 11q12-q13	−	−	−	−	nd
Stumpf.2000	14	F	PNET	+	Unk		4pter-q13, 5, 11, 12pter-q15, 12q22-qter, 14, 16, 17, 18pter-q11.2, 19, 20	+	−	−	−	−
Stumpf.2000	15	M	PNET	+	Unk		4, 5, 7, 9, 11q14-q23, 12, 13, 14, 17, 18pter-q12, 19, 20	−	+	+	+	nd
Stumpf.2000	16	M	PNET	+	Unk	6q15-q24	5pter-q14, 7, 9p21-qter, 12, 14, 17, 18pter-q11.2, 19, 20	−	+	−	−	−
Stumpf.2000	17	F	PNET	+	Unk	16cen-qter	7, 16cen-pter	+	−	−	−	+
Stumpf.2000	18	F	PNET	+	Unk			+	+	+	+	−
Stumpf.2000	19	M	PNET	+	Unk	6q12-qter, 8q12-qter, 11p13-pter, 11q14-q23	5, 7, 9p21-qter, 12, 14, 17, 19, 20p12-qter	−	−	−	+	nd
Stumpf.2000	20	F	PNET	+	Unk	11	18pter-q11.2	+	−	−	−	nd
Stumpf.2000	21	F	PNET	+	Unk		7q11.2, 9	+	−	+	+	nd
Stumpf.2000	22	F	PNET	+	Unk		5, 7, 12, 14, 17, 18pter-q11.2, 19	+	+	−	−	nd
Stumpf.2000	23	F	PNET	+	Unk			+	+	−	−	−
Stumpf.2000	24	F	PNET	+	Unk	1p22-p32, 6cen-qter, 8q23-qter, 11q21-q23	7p11.2-q22, 8cen-pter. 9p13-qter, 12	+	−	−	−	−
Stumpf.2000	25	M	PNET	+	Unk	X	7, 11, 14, 18pter-q11.2	−	−	+	−	−

## Sheet: SD. CGH Tonnies
## DESCRIPTION: Cytoband coordinates of copy-gains and losses for array CGH or SNP allelotyping data from previously published neuroendocrine tumour datasets.
## Tönnies, H., Toliat, M. R., Ramel, C., Pape, U. F., Neitzel, H., Berger, W., & Wiedenmann, B. (2001). Analysis of sporadic neuroendocrine tumours of the enteropancreatic system by comparative genomic hybridisation. Gut, 48(4), 536–541.
Study.id	Case	Sex	NET	F.stat	Met	Functionality	Gains	Losses
Tonnies.2000	1	M	PNET	+	Liver	+	15, 16p, 17p, 20q	None
Tonnies.2000	2	M	PNET	+	No	+	4, 5, 11, 12, 15, 18p, 18q, 19, 20, 21	9q, 22
Tonnies.2000	3	F	PNET	+	Liver,lymph	+	None	3p, 20p
Tonnies.2000	4	M	PNET	+	Liver	+	2q, 12, 14	3, 5q
Tonnies.2000	5	F	PNET	+	Liver	+	4, 5, 7, 9, 12, 13, 14, 16p, 17, 18, 19, 20, 21q, 22	1p, 2p, 2q, 3, 6q, 8q
Tonnies.2000	6	F	PNET	+	No	+	3p, 5q, 7, 10p, 15q, 17p, 19, 20q	2q, 4q, 12q, 13q
Tonnies.2000	7	M	PNET	+	No	+	8q, 9p, 9q, 10q, 13q, 16q, 21q	1p, 1q, 2q, 6q
Tonnies.2000	8	M	LNET	+	Liver,pleura	+	4, 7, 9, 16, 19, 20q, 22q	1p, 2q, 11p, 11q, 12p, 13q, 14q
Tonnies.2000	9	M	PNET	-	Liver,lymph	-	4, 5, 7, 9p, 12, 13, 14, 17, 18, 19, 20	1p
Tonnies.2000	10	F	GINET	-	No	-	10p, 11q, 16p, 17p, 17q, 19, 20q, 22	18q
Tonnies.2000	11	M	PNET	-	Liver,lung	-	2p, 10q, 20p	1p, 1q, 4q, 6q, 11, 18
Tonnies.2000	12	F	PNET	-	Liver	-	1q, 8q, 11p, 11q, 12p, 12q, 14q, 17p, 17q, 18q, 20p	2q, 4q, 6p, 7q, 10p
Tonnies.2000	13	F	GINET	+	Liver,ovary	+	4, 5, 6, 9q, 10q, 14q, 17p, 17q, 19	11q
Tonnies.2000	14	M	GINET	+	Liver,lymph	+	4, 5, 7, 14, 17q, 20	2q, 3q, 9, 13q, 18
Tonnies.2000	15	M	GINET	+	Liver,lymph	+	4, 8q, 10p, 10q, 11q, 16p, 17q, 19, 20, 22q	1p, 2p, 2q, 3p, 6q, 9p, 11p, 18q
Tonnies.2000	16	M	GINET	+	Liver,lymph	+	None	18p
Tonnies.2000	17	M	GINET	+	Lymph	+	4, 10q, 14, 17q, 19p, 19q, 20	18
Tonnies.2000	18	F	GINET	+	Liver	+	4, 5, 17q, 20q	None
Tonnies.2000	19	F	GINET	+	Liver	+	4, 5, 13q, 14q, 20q	8p, 16p, 17, 19, 22
Tonnies.2000	20	F	GINET	+	Liver	+	4q, 5p, 5q, 10, 12q, 17p, 19q	8p, 11q, 12p, 13, 18
Tonnies.2000	21	M	GINET	+	Liver	+	17q, 19, 22q	None
Tonnies.2000	22	M	GINET	+	Liver	+	19, 22q	3, 9, 18
Tonnies.2000	23	F	GINET	+	Liver	+	17q, 19p	18
Tonnies.2000	24	M	GINET	-	Liver	-	17q, 19p	None
Tonnies.2000	25	M	GINET	-	No	-	None	None
Tonnies.2000	26	M	GINET	-	Liver	-	1p, 16p, 19, 22	None

## Sheet: SD. CGH Speel
## DESCRIPTION: Cytoband coordinates of copy-gains and losses for array CGH or SNP allelotyping data from previously published neuroendocrine tumour datasets.
## Speel, E. J., Scheidweiler, A. F., Zhao, J., Matter, C., Saremaslani, P., Roth, J., ... Komminoth, P. (2001). Genetic evidence for early divergence of small functioning and nonfunctioning endocrine pancreatic tumors: gain of 9Q34 is an early event in insulinomas. Cancer Research, 61(13), 5186–5192.
Study.id	Case	Sex	NET	F.stat	Met	Losses	Gains	Size (cm)	CGH results	t.All	t.Gains	t.Losses	fish.9c–9q34	fish.6c–6q21	fish.3c–4p16
Speel.2001	1	F	PNET	+	No			1.1	0	0	0	0
Speel.2001	2	F	PNET	+	No			1	0	0	0	0	Disomy	Disomy
Speel.2001	3	F	PNET	+	No			1.5	0	0	0	0	Disomy	Disomy
Speel.2001	4	F	PNET	+	No			1.2	0	0	0	0
Speel.2001	5	M	PNET	+	No			1.2	0	0	0	0
Speel.2001	6	F	PNET	+	No			2	0	0	0	0
Speel.2001	7	F	PNET	+	No			1.5	0	0	0	0
Speel.2001	8	M	PNET	+	No			1.6	0	0	0	0
Speel.2001	9	F	PNET	+	No	1		1.2	1pq−	2	0	2
Speel.2001	10	F	PNET	+	No		9q34	1.5	9q34+	1	1	0	3–6	Trisomy
Speel.2001	11	F	PNET	+	No		9q34	1	9q34+	1	1	0	3–3/4–4 (37/37%)	Trisomy
Speel.2001	12	M	PNET	+	No		9q33-q34	1	9q33–34+	1	1	0
Speel.2001	13	F	PNET	+	No		9q	1.3	9q+	1	1	0
Speel.2001	14	F	PNET	+	No	X		1.5	Xpq−	2	0	2
Speel.2001	15	M	PNET	+	No		5, 9q33-q34, Xp	1.2	5pq+, 9q33–34+, Xp+	4	4	0	2–3 (51%)	Disomy
Speel.2001	16	M	PNET	+	No		9q22-q34, 14q22-qter	1.2	9q22–34+, 14q22-ter+	2	2	0
Speel.2001	17	M	PNET	+	No	16q21-qter, 22q	Y	1.9	16q21-ter−, 22q−, Y+	3	1	2
Speel.2001	18	M	PNET	+	No	11, 13q	21q	1	11pq−, 13q−, 21q+	4	1	3
Speel.2001	19	M	PNET	+	No	1p12-p31, 4q, Y	9q	1.3	1p12–31−, 4q−, 9q+, Y−	4	1	3
Speel.2001	20	M	PNET	+	No	1, 4, 11, Y	7, 9, 15q	1.5	1pq−, 4pq−, 7pq+, 9pq+, 11pq−, 15q+, Y−	12	5	7			2–1
Speel.2001	21	F	PNET	+	No	4p15.2-qter, 8, 11p13-p15.2, 11q13-qter, X	5q, 7, 9q, 20q	1	4p15.2-qter−, 5q+, 7pq+, 8pq−, 9q+, 11p13–15.2−, 11q13-ter−, 20q+, Xpq−	13	5	8
Speel.2001	22	M	PNET	+	No	1p12-p31, 1q23-qter, 2q22-q33, 11q13-qter, 18q11.2-q22, Xq21.3-qter, Yp11.2-q11.2	9q31-q34, 14q, 15q	2	1p12–31−, 1q23-ter−, 2q22–33−, 9q31–34+, 11q13-ter−, 14q+, 15q+, 18q11.2–22−, Xq21.3-ter−, Yp11.2–q11.2−	10	3	6
Speel.2001	23	F	PNET	+	Yes	4p15.2-qter, 6q12-q22, 13q21-qter, Xp21-qter	9q, 14q22-qter, 15q, 20q	1.5	4p15.2-qter−, 6q12–22−, 9q+, 13q21-ter−, 14q22-ter+, 15q+, 20q+, Xp21-qter−	10	4	6
Speel.2001	24	M	PNET	+	Yes	1p12-p31, 1q, 2q23-q33, 3p14.1-qter, 6q, Y	9q, 12q23-qter, 17, Xp11.4-qter	1.9	1p13–31−, 1q−, 2q23–33−, 3p14.1-qter−, 6q−, 9q+, 12q23-ter+, 17pq+, Xp11.4-qter+, Y−	13	6	6	4–4/4–8 (44/25%)	2–1
Speel.2001	25	F	PNET	+	Yes	8q21.3-qter	9q34	1.5	8q21.3-ter−, 9q34+	2	1	1
Speel.2001	26	F	PNET	+	No			0.5	0	0	0	0
Speel.2001	27	F	PNET	+	No	11, X			11pq−, Xpq−	4	0	4
Speel.2001	28	F	PNET	+	Yes	8p, 22q13, Xq22-q26	7, 17	1.9	7pq+, 8p−, 17pq+, 22q13−, Xq22–26−	7	4	3
Speel.2001	29	F	PNET	-	No			1	0	0	0	0
Speel.2001	30	F	PNET	-	No			1.2	0	0	0	0
Speel.2001	31	M	PNET	-	No	11		0.9	11pq−	2	0	2
Speel.2001	32	M	PNET	-	No	11, Y		1.8	11pq−, Y−	3	0	3
Speel.2001	33	M	PNET	-	Yes		6q, 7q22-qter	1	6q+, 7q22-ter+	2	2	0
Speel.2001	34	F	PNET	-	Yes	3, 6, 9, 13q, X		2	3pq−, 6pq−, 9pq−, 13q−, Xpq−	9	0	9			1–2
Speel.2001	35	M	PNET	-	No	6q	4, 5p15, 7q11.2, 7q32-q36, 12q24, 13q, 14q23-qter, 17, Y	0.6	4pq+, 5p15+, 6q−, 7q11.2+-q32–36+, 12q24+, 13q+, 14q23-ter+, 17pq+, Y+	11	10	1
Speel.2001	36	M	PNET	-	No	6q12-q23, 13q21-q32	4, 7, 10q21.3-qter, 20q, 21q, Y	1.1	4pq+, 6q12–23−, 7pq+, 10q21.3-ter+, 13q21–32−, 20q+, 21q+, Y+	10	8	2			2–4
Speel.2001	37	F	PNET	-	Yes	1p21-p31.1, 6q12-q22.1, 21q	4p13-q24, 8p21-pter, 12q13.3-qter, 14q21-qter, 18q, 20	2	1p21–31.1−, 4p13-q24+, 6q12–22.1−, 8p21-ter+, 12q13.3-ter+, 14q21-ter+, 18q+, 20pq+, 21q−	11	8	3
Speel.2001	38	M	PNET	-	Yes	1p21-p31.1, 2q14-q35, 3, 6q, 11p11.2-p14.2, 11q14-qter	4p15-pter, 9q32-qter, 14q24.3-qter, 17, 20q	2	1p21–31.1−, 2q14–35−, 3pq−, 4p15-ter+, 6q−, 9q32-ter+, 11p11.2–14.2−, 11q14-ter−, 14q24.3-ter+, 17pq+, 20q+	13	6	6			2–4

## Sheet: SD. CGH Zhao
## DESCRIPTION: Cytoband coordinates of copy-gains and losses for array CGH or SNP allelotyping data from previously published neuroendocrine tumour datasets.
## Zhao, J., Moch, H., Scheidweiler, A. F., Baer, A., Schäffer, A. A., Speel, E. J., ... Komminoth, P. (2001). Genomic imbalances in the progression of endocrine pancreatic tumors. Genes, Chromosomes & Cancer, 32(4), 364–372.
Study.id	Case	Sex	NET	F.stat	Met	Genomic.changes	Losses	Gains
Zhao.2001	18	F	PNET	+	No	None
Zhao.2001	19	M	PNET	+	No	dim(1p, 6q, 11, Y)	1p, 6q, 11, Y
Zhao.2001	20	F	PNET	+	No	None
Zhao.2001	21	M	PNET	+	No	None
Zhao.2001	22	M	PNET	+	No	None
Zhao.2001	23	M	PNET	+	No	dim(1p, 3q, 22q)	1p, 3q, 22q
Zhao.2001	24	F	PNET	+	No	None
Zhao.2001	25	M	PNET	+	No	enh(9q31qter, 14q, 15q), dim(1cenp21, 1q23q32, 2p, 2q, 11q14qter, 18q, Xq21qter)	1cen-p21, 1q23-q32, 2p, 2q, 11q14-qter, 18q, Xq21-qter	9q31-qter, 14q, 15q
Zhao.2001	26	F	PNET	+	No	dim(Xp, Xq)	X
Zhao.2001	27	M	PNET	+	No	enh(5p, 5cenqter, 7p, 7cenq22, 9q, 12, 17, Xp11p21), dim(2, 3q22qter, 6q, 10q25qter, 16p, Xp22, Y)	2, 3q22-qter, 6q, 10q25-qter, 16p, Xp22, Y	5p, 5cen-qter, 7p, 7cen-q22, 9q, 12, 17, Xp11-p21
Zhao.2001	28	M	PNET	-	No	dim(11)	11
Zhao.2001	29	F	PNET	+	No	enh(7, 17), dim(8p, 22q, Xq22qter)	8p, 22q, Xq22-qter	7, 17
Zhao.2001	30	M	PNET	+	No	enh(7, 9, 15q), dim(1, 4, 11, Y)	1, 4, 11, Y	7, 9, 15q
Zhao.2001	31	F	PNET	+	No	enh(4p15pter, 4q26qter, 7, 12q23qter, 14q23qter, 17, 20q), dim(1cenp31, 1q22qter, 2q22qter, 3q, 6, 8q, 11q14q22)	1cen-p31, 1q22-qter, 2q22-qter, 3q, 6, 8q, 11q14-q22	4p15-pter, 4q26-qter, 7, 12q23-qter, 14q23-qter, 17, 20q
Zhao.2001	32	F	PNET	+	No	enh(9q)		9q
Zhao.2001	33	F	PNET	-	No	None
Zhao.2001	34	F	PNET	+	No	enh(5q31qter, 7, 9q22qter, 20q), dim(4cenp15, 4q, 8, 11p12p14, 11q14qter, X)	4cen-p15, 4q, 8, 11p12-p14, 11q14-qter, X	5q31-qter, 7, 9q22-qter, 20q
Zhao.2001	35	F	PNET	+	No	dim(1)	1
Zhao.2001	36	M	PNET	+	No	enh(5, 6, 21q)		5, 6, 21q
Zhao.2001	37	F	PNET	-	No	enh(8p21p22, 12q24, 20)		8p21-p22, 12q24, 20
Zhao.2001	38	M	PNET	+	No	enh(5, Xp)		5, Xp
Zhao.2001	39	F	PNET	-	No	enh(17q), dim(8q)	8q	17q
Zhao.2001	40	F	PNET	+	No	enh(9q34, 11q13, 17), dim(7q22q31, 9p21pter, 10q21qter, 15q, 18p)	7q22-q31, 9p21-pter, 10q21-qter, 15q, 18p	9q34, 11q13, 17
Zhao.2001	41	M	PNET	+	No	enh(9q22qter, 14q22qter)		9q22-qter, 14q22-qter
Zhao.2001	42	M	PNET	+	No	None
Zhao.2001	43	M	PNET	+	No	None
Zhao.2001	44	F	PNET	-	No	None
Zhao.2001	45	M	PNET	+	No	enh(7q11.2, 17cenq21), dim(13q31qter)	13q31-qter	7q11.2, 17cen-q21
Zhao.2001	1	F	PNET	+	Yes	enh(5q, 14q22qter, 17), dim(6p13pter, 16q22qter)	6p13-pter, 16q22-qter	5q, 14q22-qter, 17
Zhao.2001	2	M	PNET	-	Yes	enh(4, 5, 7, 9, 12, 13q, 14q, 17q, 18q, 20, X), dim(1, 2, 3, 6, 8, 10, 11, 15q, Y)	1, 2, 3, 6, 8, 10, 11, 15q, Y	4, 5, 7, 9, 12, 13q, 14q, 17q, 18q, 20, X
Zhao.2001	3	M	PNET	-	Yes	enh(4p, 7, 9q, 17q, 18, 20q), dim(2q, 3, 6q, 13q14qter)	2q, 3, 6q, 13q14-qter	4p, 7, 9q, 17q, 18, 20q
Zhao.2001	4	F	PNET	+	Yes	enh(5p, 5q31qter, 7q, 9q21qter, 12q22qter, 14q31qter, 17, 20q), dim(1p12p21, 1q, 2, 3, 6q, 8, 10, 11p12p14, 11q14qter, 15q14qter, 21q)	1p12-p21, 1q, 2, 3, 6q, 8, 10, 11p12-p14, 11q14-qter, 15q14-qter, 21q
Zhao.2001	5	M	PNET	-	Yes	enh(4p, 4q12q28, 5q, 7, 9q, 12, 13q, 14q, 17, 18q11q12, 20q), dim(2, 8, 10)	2, 8, 10	4p, 4q12-q28, 5q, 7, 9q, 12, 13q, 14q, 17, 18q11-q12, 20q
Zhao.2001	6	M	PNET	-	Yes	enh(5q12q23, 8q, 12q12q21), dim(1, 2, 4q22qter, 6, 10, 11, 15q, 16)	1, 2, 4q22-qter, 6, 10, 11, 15q, 16	5q12-q23, 8q, 12q12-q21
Zhao.2001	7	F	PNET	-	Yes	enh(17, 20q), dim(1q41qter, 3, 6, 10, 11, 16q22qter, 21q, X)	1q41-qter, 3, 6, 10, 11, 16q22-qter, 21q, X	17, 20q
Zhao.2001	8	F	PNET	+	Yes	enh(9q22qter, 17q, 20q), dim(1p12p22, 6q12q24, X)	1p12-p22, 6q12-q24, X	9q22-qter, 17q, 20q
Zhao.2001	9	M	PNET	-	Yes	enh(4, 5, 14q12q21, 18), dim(22q, Y)	22q, Y	4, 5, 14q12-q21, 18
Zhao.2001	10	F	PNET	-	Yes	enh(7, 12q24, 14q, 17q), dim(3, 6q, 8q, 10, 11, X)	3, 6q, 8q, 10, 11, X	7, 12q24, 14q, 17q
Zhao.2001	11	M	PNET	+	Yes	enh(5q, 7q21q31, 8q11q23), dim(1p33pter, 11, 13q, Y)	1p33-pter, 11, 13q, Y	5q, 7q21-q31, 8q11-q23
Zhao.2001	12	M	PNET	+	Yes	enh(2, 5p, 7, 20, X), dim(Y)	Y	2, 5p, 7, 20, X
Zhao.2001	13	F	PNET	+	Yes	enh(4q12q28, 5q11q23, 13q, 14q, 18q)		4q12-q28, 5q11-q23, 13q, 14q, 18q
Zhao.2001	14	M	PNET	-	Yes	enh(4p, 5p, 9q31qter, 12q23qter)		4p, 5p, 9q31-qter, 12q23-qter
Zhao.2001	15	M	PNET	+	Yes	dim(6, 11, Y)	6, 11, Y
Zhao.2001	16	M	PNET	-	Yes	enh(6q)		6q
Zhao.2001	17	M	PNET	+	Yes	None

## Sheet: SD. CGH Floridia
## DESCRIPTION: Cytoband coordinates of copy-gains and losses for array CGH or SNP allelotyping data from previously published neuroendocrine tumour datasets.
## Floridia, G., Grilli, G., Salvatore, M., Pescucci, C., Moore, P. S., Scarpa, A., & Taruscio, D. (2005). Chromosomal alterations detected by comparative genomic hybridization in nonfunctioning endocrine pancreatic tumors. Cancer Genetics and Cytogenetics, 156(1), 23–30.
Study.id	Case	Sex	NET	F.stat	Losses	Gains	Ben/Mal	High-level amplifications	Case.id.more
Floridia.2005	NF9	F	PNET	-	None	5p, 5cen-q23, 5q31-q33, 7p, 7cen-q36, 9q21-q34, 13cen-q34, 15cen-q21, 15q25-q26, 18p, 18cen-q23, 20p, 20cen-q11.2, 20q12-q13.1, 20q13.3	Mal	13q32-q34, 18q11.2	NF9a
Floridia.2005	NF 27	M	PNET	-	7q36, 22q13.3	5q35.3, 8q24.3, 11p13, 15q14-q21, Xq27-q28	Mal	None	NF 27b
Floridia.2005	NF 29	M	PNET	-	1q43, 3q28, 6p24-p25, 11q24-q25, 18p11.3, 22q13.3	7q11.2-q21, 9q13-q21	Mal	None	NF 29b
Floridia.2005	NF 24	F	PNET	-	None	8q24.3	Mal	8q24.3	NF 24b
Floridia.2005	NF 18	F	PNET	-	None	None	Mal	None	NF 18b
Floridia.2005	NF 20	F	PNET	-	None	None	Mal	None	NF 20b (MEN1)
Floridia.2005	NF 6	F	PNET	-	None	None	Mal	None	NF 6a
Floridia.2005	NF 10	M	PNET	-	3p23-p26, 3p14-p21, 11q23, 11q24, 18q21	1cen-q23, 1q25-q31, 1q32, 1q41-q42, 2q33, 3q25, 6p22, 6q15, 6q24-q25, 8q13, 8q21.2, 8q22-q23, 8q23, 10q23, 11p11.2-p14, 18p, 19cen-q13.1	Mal	18p11.2	NF 10a
Floridia.2005	NF 17	M	PNET	-	18q23	9q13-q21, 11p12-p14	Mal	9q21, 11p12-p14	NF 17b
Floridia.2005	NF 25	M	PNET	-	None	20p11.2-p12, 20q11.2	Mal	None	NF 25b
Floridia.2005	NF 26	F	PNET	-	None	None	Mal	None	NF 26b
Floridia.2005	NF 28	F	PNET	-	None	3q28-q29, 6q27, 19p13.1, 19q13.1, Xq25-q26	Mal	None	NF 28b
Floridia.2005	NF 23	M	PNET	-	None	9q13-q21, 13q34, 15q11.2-q13	Ben	9q21	NF 23b
Floridia.2005	NF 2	F	PNET	-	None	6q25, 6q27	Ben	6q27	NF 2a
Floridia.2005	NF 4	F	PNET	-	None	3q28-q29, 4q34-q35	Ben	None	NF 4a
Floridia.2005	NF 30	F	PNET	-	9q13	None	Ben	None	NF 30a
Floridia.2005	NF 5	M	PNET	-	None	4p16, 4q12	Ben	None	NF 5a
Floridia.2005	NF 19	M	PNET	-	None	None	Ben	None	NF 19b
Floridia.2005	NF 1	F	PNET	-	None	None	Ben	None	NF 1a
Floridia.2005	NF 3	F	PNET	-	None	None	Ben	None	NF 3a

## Sheet: SD. CGH Nagano
## DESCRIPTION: Cytoband coordinates of copy-gains and losses for array CGH or SNP allelotyping data from previously published neuroendocrine tumour datasets.
## Nagano, Y., Kim, D. H., Zhang, L., White, J. A., Yao, J. C., Hamilton, S. R., & Rashid, A. (2007). Allelic alterations in pancreatic endocrine tumors identified by genome-wide single nucleotide polymorphism analysis. Endocrine-Related Cancer, 14(2), 483–492.
Study.id	Case	No.	Gender	liver_met	lymph_node_met	F.stat	Met	Lymph_met	NET	Losses	Gains
Nagano.2007	1	14	M	-	+	+	No	Yes	PNET	11q14-q25, 22p11-q13
Nagano.2007	2	15	F	-	-	-	No	No	PNET	18	4q13, 4q21-q24
Nagano.2007	3	16	M	-	-	-	No	No	PNET	9,22	4,7,17
Nagano.2007	4	20	F	-	-	+	No	No	PNET
Nagano.2007	5	25	F	-	+	-	No	Yes	PNET	11q14-q25	5p15-p12, 7q11-q36,14
Nagano.2007	6	26	F	-	-	-	No	No	PNET	1,2,6,10,11,15,16,21	8,9,12,13,14,17,19,20,22
Nagano.2007	7	27	F	-	-	-	No	No	PNET	11,18	Xp22, Xq26-q28, 4p13-p15, 4q, 5p13-p14, 5q, 7, 9p13-p21, 9q21-qter, 12p11-p13, 12q, 13, 14q12-q24, 14q31-q32, 17q, 18q, 19q13
Nagano.2007	8	28	M	-	+	-	No	Yes	PNET		4, 5, 9, 12q21, 20
Nagano.2007	9	51	F	-	-	-	No	No	PNET	1,2,3,6,8,10,11,15,16,21,22	4,5,7,9,12,13,14,17,18,19,20,X
Nagano.2007	10	53	M	-	-	-	No	No	PNET	1,2,3,6,8,10,11,15,21,22	4,5,7,9,12,13,14,17,18,19,20
Nagano.2007	11	54	M	+	-	-	Yes	No	PNET		4,5,7,9,12,14,17,18,20
Nagano.2007	12	59	M	-	+	-	No	Yes	PNET	1p31-p12, 3,11,22	5,7,12,13,14,15,20p11-q13
Nagano.2007	13	67	F	+	+	-	Yes	Yes	PNET		4p, 4q12-q31, 5p, 5q, 7p, 9p, 9q13-q22, 13q, 18q12, 18q22-q23
Nagano.2007	14	68	M	-	+	-	No	Yes	PNET	1,2,3,6,8,10q14-q25,11,15,16,21,22	4,5,7,9,10p15-q22,12,13,14,17,18,20
Nagano.2007	15	69	M	+	+	-	Yes	Yes	PNET	1,2,3,6,8,10,11,16,21	4,5,7,9,12,13,14,17,18,19,20

## Sheet: SD. CGH Haugvik
## DESCRIPTION: Cytoband coordinates of copy-gains and losses for array CGH or SNP allelotyping data from previously published neuroendocrine tumour datasets.
## Haugvik, S.-P., Vodák, D., Haugom, L., Hovig, E., Gladhaug, I. P., Heim, S., & Micci, F. (2016). Transcriptomic Profiling of Tumor Aggressiveness in Sporadic Nonfunctioning Pancreatic Neuroendocrine Neoplasms. Pancreas, 45(8), 1196–1203.
Study.id	Case	Sex	NET	F.stat	Met	Diagnosis	Losses	Gains
Haugvik.2014	1	M	PNET	-	No	NF
Haugvik.2014	2	M	PNET	-	No	NF	1p, 1q21-q32, 2p, 2q11-q22, 2q23, 2q31-q35, 2q36-q37, 6p12-p21, 11p11-p14, 11q12-q13, 11q22-q23, 16p, 16q12-q23	4q13, 4q21-q24
Haugvik.2014	3	M	PNET	-	Yes	NF	Xp22, 1p31-pter, 3, 9p, 11, 18	1p12,p31, 1q, 2p, 5p, 5q11-q31, 6, 7, 8, 10, 12, 14, 16, 17, 19p13, 20p21
Haugvik.2014	4	F	PNET	-	Yes	NF	11, 18
Haugvik.2014	5	M	PNET	-	No	NF	11
Haugvik.2014	6	F	PNET	-	No	NF	3
Haugvik.2014	7	M	PNET	-	Yes	NF	1p36, 2p11-p12, 3p13-p21, 8q24, 11p14-p15, 11q23, 16p11-p12, 16q12-q13	Xp22, Xq26-q28, 4p13-p15, 4q, 5p13-p14, 5q, 7, 9p13-p21, 9q21-qter, 12p11-p13, 12q, 13, 14q12-q24, 14q31-q32, 17q, 18q, 19q13
Haugvik.2014	8	F	PNET	-	No	NF	11p11	4, 5, 9, 12q21, 20
Haugvik.2014	9	F	PNET	-	Yes	NF	Xp11, Xq12, 1p36, 1p12-p13, 1q21-q22, 1q42, 2p24, 2p21, 2p16, 2p11, 2q11, 2q21-q22, 6p23, 10p13-p15, 11p15, 11p11, 16p11-p13, 16q12-q23, 22q12-q13	4p12-pter, 4q, 5p13-pter, 7, 9q21-qter, 12p11-pter, 12q, 13, 14, 15, 17, 18p11, 18q, 20p11-pter, 20q11-qter
Haugvik.2014	10	F	PNET	+	No	Insulinoma		5, 9, 20
Haugvik.2014	11	M	PNET	-	No	NF
Haugvik.2014	12	F	PNET	-	No	NF	1p, 11q14-qter, 16p12-p13, 16q12-q13, 22q13	4, 5, 8, 9, 10p-12pter, 10q, 12, 13, 20p, 20q11-q13
Haugvik.2014	13	F	PNET	-	Yes	NF		4p, 4q12-q31, 5p, 5q, 7p, 9p, 9q13-q22, 13q, 18q12, 18q22-q23
Haugvik.2014	14	F	PNET	-	No	NF	11	5, 9, 15
Haugvik.2014	15	M	PNET	+	Yes	Insulinoma
Haugvik.2014	15b	M	PNET	+	Yes	Insulinoma	1p, 3, 9q13-q34	2q22-q24, 4q13, 13q

## Sheet: SD. CGH NETseq
## DESCRIPTION: Cytoband coordinates of copy-gains and losses for array CGH or SNP allelotyping data from previously published neuroendocrine tumour datasets.
Study.id	Case	Sex	NET	Met	Losses	Neutral_LOH	Gains	Gains_LOH
NETseq.2017	001	F	PNET	Yes	12	1p36.33-p12, 1q21.1-q21.2, 1q21.2-q44, 11p15.5-p11.2, 11q11-q25, 13, 15q11.2-q24.2, 15q24.3-q26.3, 18, 2p25.3-p11.2, 2q11.1-q37.3, 20, 21, 22, 3, 6p25.3-p21.32, 6p21.32-p12.1, 6q12-q27, 8p23.3-p11.21, 8q11.1-q24.3, X	1, 10p15.3-q11.22, 10q26.13-q26.2, 11, 12, 14, 16, 17, 19, 2, 20, 21, 4, 5, 6p21.32, 6p11.2-p11.1, 7, 8, 9, Y
NETseq.2017	003	M	PNET	Yes		1p36.33-p36.32, 1p36.31-p11.2, 1q12-q21.1, 1q21.1-q21.2, 1q21.3-q44, 10p15.3-p11.1, 10q11.21-q11.22, 10q11.22-q22.1, 10q22.2-q26.3, 11, 16p13.3-p11.2, 16q11.2-q24.3, 2p25.3-p11.2, 2q11.1-q37.3, 21, 22, 3, 4, 6p25.3-p11.2, 6q12-q27, 9p24.3-p13.1, 9q21.11-q34.13, 9q34.2-q34.3	1p36.32-p36.31, 1q21.2, 12, 13, 14, 15, 17, 18, 19, 20, 21, 22, 4, 5, 7, 8, 9q12-q21.11, 9q34.13-q34.2	2
NETseq.2017	008	M	PNET	Yes	1, 10, 11, 16, 18, 2p25.3-p11.2, 2q11.1-q32.1, 21, 22, 3, 4, 5, 6, 7, 8, 9	2, X, Y	14, 17, 18q11.2-q21.1, 18q21.2-q23, 20, 21, 9
NETseq.2017	009	M	PNET	Yes		16q11.2-q22.2, 16q22.2-q24.3, 22	1, 10, 11, 12p13.33-p11.1, 12q14.1-q24.33, 13, 14, 15, 16, 17p13.3-q21.31, 17q21.32-q25.3, 18, 19, 2, 20, 3, 4, 5, 6p25.3-p21.32, 6p12.1-q27, 7p22.3-p22.1, 7p11.2-q34, 8, 9, Xp22.2-p11.21, Xq13.2-q28, Y	1p36.33-p11.2, 1q21.1-q44, 10, 11p15.5-p11.2, 11q11-q25, 12, 14, 15q11.1-q11.2, 15q25.2-q26.3, 16, 17, 2p25.3-p11.1, 2q11.2-q37.3, 20, 21, 3, 5, 6, 7p22.1-p11.2, 7q34-q36.3, 9, Xp22.33-p22.31, Xq11.1-q13.2
